# Supplementary material for: Stimulation of Lignan Production in Schisandra rubriflora In Vitro Cultures by Elicitation
Source: Molecules. 2022 Oct 7;27(19):6681. doi: 10.3390/molecules27196681 (PMC9572178; doi:10.3390/molecules27196681)
Supplement: Supplementary file 1 [file molecules-27-06681-s001.zip]

Archive with 1 entries (1 files):
- molecules-1903648-supplementary.pdf
